# Supplementary material for: Risk identification and prediction of complaints and misconduct against health practitioners: a scoping review
Source: Int J Qual Health Care. 2023 Dec 29;36(1):mzad114. doi: 10.1093/intqhc/mzad114 (PMC10791111; doi:10.1093/intqhc/mzad114)
Supplement: mzad114_Supp [file mzad114_supp.zip]

Archive with 1 entries (1 files):
- suppl_data/Supplementary material.pdf
